# Supplementary material for: Reactivity and Stability of (Hetero)Benzylic Alkenes via the Wittig Olefination Reaction
Source: Molecules. 2024 Jan 19;29(2):501. doi: 10.3390/molecules29020501 (PMC10819551; doi:10.3390/molecules29020501)
Supplement: Supplementary file 1 [file molecules-29-00501-s001.zip]

Archive with 1 entries (1 files):
- molecules-2810949-supplementary.pdf
